# Supplementary material for: Linker histone H1.8 inhibits chromatin binding of condensins and DNA topoisomerase II to tune chromosome length and individualization
Source: eLife. 2021 Aug 18;10:e68918. doi: 10.7554/eLife.68918 (PMC8416026; doi:10.7554/eLife.68918)
Supplement: Figure 1—source data 1. [file elife-68918-fig1-data1.zip]

Archive with 14 entries (14 files):
- Fig 1/Figure 1B_H18.tif
- Fig 1/Figure 1B_tubulin.tif
- Fig 1/Figure 1E_CAPG_1.tif
- Fig 1/Figure 1E_CAPG_2.tif
- Fig 1/Figure 1E_CAPG_3.tif
- Fig 1/Figure 1E_H2B-CAPG_1.tif
- Fig 1/Figure 1E_H2B-CAPG_2.tif
- Fig 1/Figure 1E_H2B-CAPG_3.tif
- Fig 1/Figure 1E_H3-TOP2A_2.tif
- Fig 1/Figure 1E_TOP2A_1.tif
- Fig 1/Figure 1E_TOP2A_2.tif
- Fig 1/Figure 1-gels, blots.pdf
- Fig 1/Figure 1H.tif
- Fig 1/Figure 1-plot data.xlsx
