# Supplementary material for: Linker histone H1.8 inhibits chromatin binding of condensins and DNA topoisomerase II to tune chromosome length and individualization
Source: eLife. 2021 Aug 18;10:e68918. doi: 10.7554/eLife.68918 (PMC8416026; doi:10.7554/eLife.68918)
Supplement: Figure 2—source data 1. [file elife-68918-fig2-data1.zip]

Archive with 21 entries (21 files):
- Fig 2/Fig2_gels.pdf
- Fig 2/Figure 2B_1.tif
- Fig 2/Figure 2B_2.tif
- Fig 2/Figure 2B_3.tif
- Fig 2/Figure 2C_1.tif
- Fig 2/Figure 2C_2.tif
- Fig 2/Figure 2C_3.tif
- Fig 2/Figure 2D_1.tif
- Fig 2/Figure 2D_2.tif
- Fig 2/Figure 2-figure supplement 2A_H3.tif
- Fig 2/Figure 2-figure supplement 2A_hCAPG.tif
- Fig 2/Figure 2-figure supplement 2A_xCAPG.tif
- Fig 2/Figure 2-figure supplement 2B.tif
- Fig 2/Figure 2-figure supplement 3A.tif
- Fig 2/Figure 2-figure supplement 3B.tif
- Fig 2/Figure 2-figure supplement 3C.tif
- Fig 2/Figure 2-figure supplement 3D.tif
- Fig 2/Figure 2-figure supplement 3E.tif
- Fig 2/Figure 2-figure supplement 4_1.tif
- Fig 2/Figure 2-figure supplement 4_3.tif
- Fig 2/Figure 2-plot data 1.xlsx
