# Supplementary material for: Linker histone H1.8 inhibits chromatin binding of condensins and DNA topoisomerase II to tune chromosome length and individualization
Source: eLife. 2021 Aug 18;10:e68918. doi: 10.7554/eLife.68918 (PMC8416026; doi:10.7554/eLife.68918)
Supplement: Figure 3—source data 1. [file elife-68918-fig3-data1.zip]

Archive with 8 entries (8 files):
- Fig 3/Figure 3_blots.pdf
- Fig 3/Figure 3B_CAPG_CAPD3.tif
- Fig 3/Figure 3B_H18.tif
- Fig 3/Figure 3B_tubulin.tif
- Fig 3/Figure 3-figure supplement 1B_CAPG_CAPD3.tif
- Fig 3/Figure 3-figure supplement 1B_H18.tif
- Fig 3/Figure 3-figure supplement 1B_tubulin.tif
- Fig 3/Figure 3-plot data 1.xlsx
