# Supplementary material for: Linker histone H1.8 inhibits chromatin binding of condensins and DNA topoisomerase II to tune chromosome length and individualization
Source: eLife. 2021 Aug 18;10:e68918. doi: 10.7554/eLife.68918 (PMC8416026; doi:10.7554/eLife.68918)
Supplement: Figure 4—source data 1. [file elife-68918-fig4-data1.zip › Fig 4/Figure 4-plot data 1.xlsx]

## Sheet: Fig4B
	ΔIgG	ΔH1	ΔH1ΔCAP-G	ΔH1ΔCAP-D3
1124.72	1.33e-07	9.12e-08	1.1e-07	9.84e-08
1422.67	8.7e-08	6.05e-08	8.09e-08	7.85e-08
1799.56	6.65e-08	4.82e-08	6.76e-08	6.76e-08
2276.28	5.55e-08	4.18e-08	5.95e-08	5.95e-08
2878.67	4.84e-08	3.74e-08	5.32e-08	5.31e-08
3640.81	4.32e-08	3.36e-08	4.73e-08	4.64e-08
4605.22	3.8e-08	2.99e-08	4.22e-08	4.08e-08
5824.74	3.42e-08	2.67e-08	3.72e-08	3.61e-08
7367.6	3e-08	2.36e-08	3.21e-08	3.1e-08
9319.1	2.62e-08	2.07e-08	2.76e-08	2.69e-08
11787.6	2.26e-08	1.79e-08	2.38e-08	2.3e-08
14909.5	1.96e-08	1.6e-08	2.04e-08	2e-08
18858.7	1.7e-08	1.4e-08	1.73e-08	1.74e-08
23853.7	1.48e-08	1.24e-08	1.49e-08	1.51e-08
30171.1	1.29e-08	1.1e-08	1.29e-08	1.32e-08
38161.9	1.13e-08	9.76e-09	1.1e-08	1.15e-08
48269.5	9.9e-09	8.65e-09	9.49e-09	1.01e-08
61054.2	8.68e-09	7.71e-09	8.21e-09	8.86e-09
77224.5	7.64e-09	6.83e-09	7.01e-09	7.72e-09
97677.7	6.74e-09	5.98e-09	5.98e-09	6.66e-09
123548	5.88e-09	5.22e-09	5.05e-09	5.71e-09
156271	5.14e-09	4.47e-09	4.27e-09	4.84e-09
197660	4.44e-09	3.75e-09	3.55e-09	4.04e-09
250011	3.81e-09	3.09e-09	2.86e-09	3.31e-09
316228	3.2e-09	2.47e-09	2.24e-09	2.62e-09
399982	2.64e-09	1.94e-09	1.69e-09	2.01e-09
505920	2.15e-09	1.49e-09	1.26e-09	1.52e-09
639916	1.72e-09	1.14e-09	9.48e-10	1.14e-09
809400	1.38e-09	8.56e-10	7.18e-10	8.4e-10
1023774	1.11e-09	6.37e-10	5.56e-10	6.08e-10
1294925	8.76e-10	4.69e-10	4.32e-10	4.33e-10
1637893	6.94e-10	3.41e-10	3.4e-10	2.96e-10
2071699	5.43e-10	2.33e-10	2.72e-10	1.93e-10
2620399	4.22e-10	1.46e-10	2.19e-10	1.18e-10
3314425	3.11e-10	8e-11	1.77e-10	6.63e-11
4192267	2.16e-10	4.48e-11	1.42e-10	3.97e-11
5302611	1.38e-10	2.74e-11	1.1e-10	2.65e-11
6707035	8.18e-11	1.98e-11	8.14e-11	2.07e-11
8483429	4.71e-11	1.44e-11	5.42e-11	1.58e-11
10730309	2.98e-11	1.16e-11	3.35e-11	1.28e-11
13572288	2.09e-11	9.34e-12	2e-11	1.03e-11
17166979	1.59e-11	7.64e-12	1.26e-11	8.16e-12
21713743	1.26e-11	6.62e-12	9.02e-12	6.98e-12
27464741	1.04e-11	5.24e-12	6.85e-12	5.58e-12
34738921	8.87e-12	4.48e-12	5.44e-12	4.81e-12
43939706	8.43e-12	4.43e-12	5.23e-12	4.55e-12
55577366	1.3e-11	7.79e-12	9.75e-12	6.25e-12
70297321	6.32e-12	2.79e-12	3.34e-12	2.87e-12
88915933	5.5e-12	2.2e-12	3.48e-12	2.65e-12

## Sheet: Fig4C
Distbins	ΔIgG	ΔH1	Distbins_2	ΔIgG_2	ΔH1_2
1275.45	-3.08	-3.53	1434.49	-0.836	-1.20921
1613.37	-2.35	-2.76	1814.51	-0.804	-1.147
2040.72	-1.46	-1.6	2294.99	-0.764	-1.07186
2580.93	-0.871	-0.88	2902.6	-0.718	-0.98315
3264.36	-0.664	-0.689	3671.15	-0.663	-0.87917
4128.63	-0.462	-0.419	4643.35	-0.602	-0.76211
5222.25	-0.44	-0.365	5873.19	-0.537	-0.63638
6605.28	-0.637	-0.614	7428.78	-0.472	-0.50871
8354.94	-0.701	-0.65	9396.51	-0.42	-0.40227
10567.9	-0.644	-0.613	11885.3	-0.426	-0.39571
13367	-0.573	-0.525	15033.4	-0.479	-0.47491
16907.5	-0.613	-0.517	19015.2	-0.491	-0.49371
21385.7	-0.56	-0.535	24051.5	-0.478	-0.47572
27049.8	-0.52	-0.467	30421.6	-0.453	-0.45078
34213.7	-0.555	-0.463	38478.8	-0.415	-0.41971
43275.5	-0.47	-0.411	48670.2	-0.381	-0.38237
54737.4	-0.412	-0.35	61560.9	-0.35	-0.34865
69235	-0.429	-0.361	77865.6	-0.326	-0.33186
87572.1	-0.389	-0.329	98488.7	-0.301	-0.32207
110766	-0.373	-0.321	124574	-0.284	-0.32544
140103	-0.357	-0.361	157568	-0.284	-0.3457
177210	-0.388	-0.389	199301	-0.305	-0.37999
224145	-0.442	-0.429	252087	-0.346	-0.43456
283511	-0.477	-0.503	318853	-0.397	-0.50559
358600	-0.532	-0.583	403303	-0.462	-0.59114
453578	-0.614	-0.688	510120	-0.549	-0.69811
573710	-0.707	-0.806	645228	-0.653	-0.82271
725660	-0.793	-0.914	816120	-0.772	-0.9651
917855	-0.876	-1.02	1032273	-0.911	-1.13586
1160954	-0.959	-1.1	1305676	-1.06	-1.34703
1468438	-1.05	-1.24	1651491	-1.231	-1.61186
1857362	-1.13	-1.55	2088897	-1.433	-1.90684
2349294	-1.24	-2.04	2642152	-1.686	-2.18594
2971517	-1.43	-2.54	3341940	-1.968	-2.30872
3758539	-1.68	-2.69	4227070	-2.208	-2.24204
4754007	-2	-2.38	5346632	-2.263	-1.89392
6013131	-2.2	-1.76	6762715	-2.113	-1.54932
7605740	-2.15	-1.44	8553855	-1.787	-1.15996
9620160	-1.85	-1.24	10819389	-1.348	-0.8694
12168110	-1.26	-0.728	13684960	-0.976	-0.66943
15390897	-0.91	-0.708	17309493	-0.637	-0.54212
19467257	-0.768	-0.753	21894003	-0.46	-0.46788
24623262	-0.576	-0.572	27692744	-0.354	-0.41351
31144861	-0.504	-0.596	35027311	-0.325	-0.40041
39393740	-0.41	-0.505	44304478	-0.295	-0.36341
49827377	-0.348	-0.43	56038750	-0.247	-0.30962
63024418	-0.222	-0.296	70880905	-0.271	-0.28382
62505519	6.52e-10	1.11e-09
79060432	5.79e-10	9.87e-10

## Sheet: Fig4D
	ΔIgG	ΔH1	ΔCAPD3	ΔH1ΔCAPG	ΔH1ΔCAPD3	ΔCAPG	ΔCAP-GΔCAP-D3	ΔH1ΔCAP-GΔCAP-D3
1280	-1.09	-1.27	-1.64	-1.59	-2.35	-1.07	-1.39	-1.87
1610	-0.81	-1.08	-1.31	-1.17	-1.59	-0.93	-1.13	-1.56
2040	-0.61	-0.84	-0.94	-0.81	-0.94	-0.72	-0.84	-1.18
2580	-0.51	-0.67	-0.73	-0.63	-0.61	-0.57	-0.67	-0.87
3260	-0.48	-0.62	-0.63	-0.53	-0.52	-0.57	-0.61	-0.68
4130	-0.47	-0.56	-0.54	-0.48	-0.47	-0.57	-0.58	-0.56
5220	-0.49	-0.52	-0.5	-0.48	-0.46	-0.55	-0.57	-0.49
6610	-0.52	-0.57	-0.54	-0.52	-0.52	-0.64	-0.61	-0.57
8350	-0.55	-0.59	-0.59	-0.6	-0.59	-0.67	-0.7	-0.65
10600	-0.57	-0.56	-0.63	-0.61	-0.59	-0.68	-0.7	-0.67
13400	-0.56	-0.52	-0.59	-0.62	-0.54	-0.69	-0.67	-0.65
16900	-0.57	-0.54	-0.56	-0.64	-0.54	-0.7	-0.68	-0.64
21400	-0.57	-0.51	-0.56	-0.64	-0.52	-0.69	-0.66	-0.64
27000	-0.58	-0.47	-0.56	-0.66	-0.51	-0.7	-0.67	-0.66
34200	-0.58	-0.48	-0.56	-0.69	-0.52	-0.69	-0.67	-0.68
43300	-0.53	-0.47	-0.48	-0.66	-0.47	-0.64	-0.61	-0.56
54700	-0.54	-0.47	-0.49	-0.65	-0.47	-0.63	-0.65	-0.55
69200	-0.57	-0.52	-0.56	-0.73	-0.55	-0.66	-0.73	-0.65
87600	-0.57	-0.54	-0.51	-0.71	-0.55	-0.65	-0.71	-0.57
111000	-0.59	-0.56	-0.5	-0.7	-0.57	-0.65	-0.73	-0.57
140000	-0.62	-0.61	-0.52	-0.71	-0.61	-0.68	-0.77	-0.6
177000	-0.67	-0.68	-0.54	-0.77	-0.67	-0.73	-0.84	-0.65
224000	-0.72	-0.75	-0.58	-0.86	-0.73	-0.8	-0.92	-0.7
284000	-0.79	-0.83	-0.62	-0.9	-0.78	-0.85	-0.96	-0.72
359000	-0.86	-0.9	-0.66	-0.91	-0.81	-0.85	-0.96	-0.77
454000	-0.92	-0.96	-0.71	-0.88	-0.87	-0.84	-0.93	-0.8
574000	-0.96	-1.05	-0.76	-0.82	-0.93	-0.85	-0.88	-0.81
726000	-0.98	-1.09	-0.82	-0.76	-0.99	-0.83	-0.83	-0.82
918000	-1.01	-1.11	-0.88	-0.71	-1.05	-0.82	-0.8	-0.83
1160000	-1.05	-1.14	-0.95	-0.68	-1.1	-0.83	-0.79	-0.84
1470000	-1.1	-1.27	-1.06	-0.68	-1.23	-0.86	-0.84	-0.89
1860000	-1.2	-1.59	-1.21	-0.7	-1.5	-0.9	-0.91	-0.91
2350000	-1.35	-2.09	-1.41	-0.71	-1.94	-0.92	-0.93	-0.92
2970000	-1.57	-2.56	-1.72	-0.75	-2.44	-0.98	-0.98	-0.94
3760000	-1.79	-2.63	-2.05	-0.84	-2.63	-1.04	-1.04	-0.97
4750000	-1.94	-2.2	-2.26	-1.04	-2.35	-1.11	-1.09	-1.07
6010000	-1.88	-1.52	-2.21	-1.39	-1.81	-1.23	-1.18	-1.28
7610000	-1.68	-1.21	-1.97	-1.92	-1.56	-1.44	-1.36	-1.6
9620000	-1.41	-1.01	-1.56	-2.41	-1.33	-1.64	-1.5	-1.91
12200000	-1.04	-0.57	-0.96	-2.57	-0.71	-1.68	-1.52	-1.98
15400000	-0.91	-0.58	-0.73	-2.35	-0.66	-1.57	-1.45	-1.78
19500000	-0.87	-0.6	-0.64	-1.73	-0.55	-1.38	-1.28	-1.31
24600000	-0.75	-0.45	-0.52	-1.05	-0.3	-1.14	-1.1	-0.88
31100000	-0.68	-0.45	-0.55	-0.73	-0.38	-0.97	-0.98	-0.7
39400000	-0.55	-0.38	-0.44	-0.44	-0.26	-0.77	-0.74	-0.45
49800000	-0.47	-0.42	-0.43	-0.3	-0.42	-0.54	-0.52	-0.3
63000000	-0.3	-0.34	-0.3	-0.08	-0.43	-0.3	-0.26	-0.14
62500000	0	0	0	0	0	0	0	0
79100000	0	0	0	0	0	0	0	0

## Sheet: Fig4E
ΔIgG	ΔH1	ΔCAPG	ΔCAPD3	ΔCAPGΔCAPD3	ΔH1ΔCAPG	ΔH1ΔCAPD3	ΔH1ΔCAPGΔCAPD3
6010000	2970000	12200000	4750000	12200000	9620000	2970000	9620000
4750000	3760000	12200000	4750000	12200000	12200000	3760000	12200000

## Sheet: fig sup 1A
Distbins	ΔIgG-1	ΔH1-1	ΔIgG-2	ΔH1-2
1000	1.41e-07	9.68e-08
1265	9.2e-08	6.34e-08
1600	6.96e-08	5.05e-08
2024	5.83e-08	4.38e-08
2560	5.09e-08	3.93e-08
3237	4.52e-08	3.5e-08
4095	3.99e-08	3.1e-08
5179	3.58e-08	2.78e-08
6551	3.13e-08	2.46e-08
8286	2.72e-08	2.16e-08
10481	2.34e-08	1.86e-08
13257	2.03e-08	1.65e-08
16768	1.77e-08	1.46e-08
21210	1.54e-08	1.28e-08
26827	1.34e-08	1.14e-08
33932	1.17e-08	1.01e-08
42919	1.02e-08	8.96e-09
54287	9.14e-09	8.07e-09
68665	7.95e-09	7.07e-09
86851	6.99e-09	6.18e-09
109854	6.12e-09	5.37e-09
138950	5.33e-09	4.6e-09
175751	4.61e-09	3.86e-09
222300	3.93e-09	3.17e-09
281177	3.31e-09	2.54e-09
355648	2.73e-09	1.99e-09
449843	2.21e-09	1.53e-09
568987	1.77e-09	1.16e-09
719686	1.41e-09	8.65e-10
910298	1.12e-09	6.4e-10
1151395	8.86e-10	4.69e-10
1456348	6.98e-10	3.4e-10
1842070	5.39e-10	2.28e-10
2329952	4.11e-10	1.4e-10
2947052	2.99e-10	7.74e-11
3727594	2.06e-10	4.44e-11
4714866	1.31e-10	2.8e-11
5963623	7.85e-11	2.03e-11
7543120	4.77e-11	1.61e-11
9540955	2.98e-11	1.2e-11
12067926	2.08e-11	9.49e-12
15264180	1.65e-11	8.24e-12
19306977	1.27e-11	6.41e-12
24420531	1.08e-11	5.61e-12
30888436	9.08e-12	4.6e-12
39069399	8.11e-12	4.04e-12
49417134	7.28e-12	3.48e-12
62505519	6.76e-12	3.06e-12
79060432	6.53e-12	2.86e-12
100000000
1124.72			1.33e-07	9.12e-08
1422.67			8.7e-08	6.05e-08
1799.56			6.65e-08	4.82e-08
2276.28			5.55e-08	4.18e-08
2878.67			4.84e-08	3.74e-08
3640.81			4.32e-08	3.36e-08
4605.22			3.8e-08	2.99e-08
5824.74			3.42e-08	2.67e-08
7367.6			3e-08	2.36e-08
9319.1			2.62e-08	2.07e-08
11787.6			2.26e-08	1.79e-08
14909.5			1.96e-08	1.6e-08
18858.7			1.7e-08	1.4e-08
23853.7			1.48e-08	1.24e-08
30171.1			1.29e-08	1.1e-08
38161.9			1.13e-08	9.76e-09
48269.5			9.9e-09	8.65e-09
61054.2			8.68e-09	7.71e-09
77224.5			7.64e-09	6.83e-09
97677.7			6.74e-09	5.98e-09
123548			5.88e-09	5.22e-09
156271			5.14e-09	4.47e-09
197660			4.44e-09	3.75e-09
250011			3.81e-09	3.09e-09
316228			3.2e-09	2.47e-09
399982			2.64e-09	1.94e-09
505920			2.15e-09	1.49e-09
639916			1.72e-09	1.14e-09
809400			1.38e-09	8.56e-10
1023774			1.11e-09	6.37e-10
1294925			8.76e-10	4.69e-10
1637893			6.94e-10	3.41e-10
2071699			5.43e-10	2.33e-10
2620399			4.22e-10	1.46e-10
3314425			3.11e-10	8e-11
4192267			2.16e-10	4.48e-11
5302611			1.38e-10	2.74e-11
6707035			8.18e-11	1.98e-11
8483429			4.71e-11	1.44e-11
10730309			2.98e-11	1.16e-11
13572288			2.09e-11	9.34e-12
17166979			1.59e-11	7.64e-12
21713743			1.26e-11	6.62e-12
27464741			1.04e-11	5.24e-12
34738921			8.87e-12	4.48e-12
43939706			8.43e-12	4.43e-12
55577366			1.3e-11	7.79e-12
70297321			6.32e-12	2.79e-12
88915933			5.5e-12	2.2e-12

## Sheet: fig sup 1B
Genomic Distance (bp)	ΔIgG-chr1L	ΔIgG-chr1S	ΔIgG-chr2L	ΔIgG-chr2S	ΔH1-chr1L	ΔH1-chr1S	ΔH1-chr2L	ΔH1-chr2S
1124.72	1.39e-07	1.23e-07	1.36e-07	1.04e-07	9.35e-08	8.2e-08	9.29e-08	7.51e-08
1422.67	8.73e-08	8.59e-08	8.87e-08	6.65e-08	6.29e-08	5.85e-08	6.13e-08	4.69e-08
1799.56	6.84e-08	6.37e-08	6.7e-08	5.29e-08	4.88e-08	4.55e-08	5.24e-08	3.63e-08
2276.28	5.75e-08	5.29e-08	5.89e-08	4.22e-08	4.37e-08	3.87e-08	4.37e-08	3.22e-08
2878.67	5.1e-08	4.71e-08	5.05e-08	3.75e-08	3.93e-08	3.59e-08	4e-08	2.81e-08
3640.81	4.61e-08	3.91e-08	4.5e-08	3.25e-08	3.64e-08	3.15e-08	3.54e-08	2.53e-08
4605.22	4.07e-08	3.64e-08	3.9e-08	2.89e-08	3.08e-08	2.81e-08	3.14e-08	2.33e-08
5824.74	3.57e-08	3.32e-08	3.67e-08	2.63e-08	2.72e-08	2.5e-08	2.78e-08	2.07e-08
7367.6	3.15e-08	2.91e-08	3.06e-08	2.3e-08	2.5e-08	2.15e-08	2.52e-08	1.81e-08
9319.1	2.76e-08	2.49e-08	2.79e-08	2.03e-08	2.14e-08	1.93e-08	2.28e-08	1.56e-08
11787.6	2.3e-08	2.09e-08	2.39e-08	1.73e-08	1.85e-08	1.66e-08	1.9e-08	1.37e-08
14909.5	2.07e-08	1.84e-08	2.06e-08	1.51e-08	1.66e-08	1.49e-08	1.73e-08	1.19e-08
18858.7	1.8e-08	1.62e-08	1.82e-08	1.33e-08	1.46e-08	1.34e-08	1.49e-08	1.08e-08
23853.7	1.56e-08	1.43e-08	1.56e-08	1.13e-08	1.27e-08	1.17e-08	1.31e-08	9.47e-09
30171.1	1.34e-08	1.24e-08	1.36e-08	1.06e-08	1.13e-08	1.05e-08	1.17e-08	8.94e-09
38161.9	1.17e-08	1.08e-08	1.18e-08	8.72e-09	1.01e-08	9.34e-09	1.06e-08	7.53e-09
48269.5	1.03e-08	9.4e-09	1.04e-08	7.49e-09	8.84e-09	8.3e-09	9.11e-09	6.73e-09
61054.2	9.08e-09	8.4e-09	9.02e-09	6.7e-09	8.02e-09	7.46e-09	8.1e-09	6e-09
77224.5	8e-09	7.3e-09	8.05e-09	5.99e-09	7.06e-09	6.34e-09	7.29e-09	5.3e-09
97677.7	7.06e-09	6.45e-09	7.14e-09	5.16e-09	6.21e-09	5.82e-09	6.31e-09	4.64e-09
123548	6.16e-09	5.55e-09	6.2e-09	4.6e-09	5.3e-09	4.94e-09	5.58e-09	4.03e-09
156271	5.35e-09	4.88e-09	5.44e-09	4.02e-09	4.69e-09	4.16e-09	4.73e-09	3.39e-09
197660	4.69e-09	4.31e-09	4.72e-09	3.46e-09	3.92e-09	3.58e-09	4.02e-09	2.87e-09
250011	3.98e-09	3.62e-09	3.98e-09	2.92e-09	3.2e-09	2.92e-09	3.27e-09	2.37e-09
316228	3.32e-09	3.05e-09	3.37e-09	2.46e-09	2.55e-09	2.39e-09	2.56e-09	1.91e-09
399982	2.75e-09	2.54e-09	2.75e-09	2.05e-09	1.99e-09	1.87e-09	2e-09	1.49e-09
505920	2.22e-09	2.04e-09	2.24e-09	1.67e-09	1.57e-09	1.46e-09	1.58e-09	1.15e-09
639916	1.8e-09	1.64e-09	1.82e-09	1.33e-09	1.18e-09	1.1e-09	1.2e-09	8.82e-10
809400	1.45e-09	1.34e-09	1.43e-09	1.06e-09	8.86e-10	8.22e-10	8.89e-10	6.52e-10
1023774	1.16e-09	1.06e-09	1.13e-09	8.52e-10	6.66e-10	6.14e-10	6.68e-10	4.89e-10
1294925	9.14e-10	8.42e-10	8.97e-10	6.69e-10	4.8e-10	4.55e-10	4.73e-10	3.63e-10
1637893	7.22e-10	6.67e-10	7.15e-10	5.29e-10	3.51e-10	3.34e-10	3.5e-10	2.64e-10
2071699	5.67e-10	5.32e-10	5.59e-10	4.13e-10	2.4e-10	2.35e-10	2.32e-10	1.78e-10
2620399	4.33e-10	3.99e-10	4.26e-10	3.24e-10	1.46e-10	1.43e-10	1.43e-10	1.09e-10
3314425	3.23e-10	2.94e-10	3.11e-10	2.42e-10	8.35e-11	7.66e-11	7.7e-11	6.12e-11
4192267	2.2e-10	2.06e-10	2.17e-10	1.67e-10	4.5e-11	4.29e-11	4.39e-11	3.53e-11
5302611	1.41e-10	1.34e-10	1.38e-10	1.06e-10	2.81e-11	2.68e-11	2.83e-11	2.07e-11
6707035	8.22e-11	7.88e-11	8.09e-11	6.33e-11	1.87e-11	1.86e-11	1.96e-11	1.41e-11
8483429	4.77e-11	4.67e-11	5.11e-11	3.54e-11	1.51e-11	1.4e-11	1.62e-11	1.07e-11
10730309	3.05e-11	2.91e-11	3.34e-11	2.32e-11	1.16e-11	1.06e-11	1.42e-11	9.07e-12
13572288	2.17e-11	2.06e-11	2.14e-11	1.61e-11	9.34e-12	8.82e-12	1e-11	7.04e-12
17166979	1.65e-11	1.56e-11	1.78e-11	1.16e-11	7.68e-12	7.04e-12	9.2e-12	5.85e-12
21713743	1.27e-11	1.2e-11	1.34e-11	9.39e-12	6.54e-12	6.15e-12	6.76e-12	4.74e-12
27464741	1.07e-11	1.02e-11	1.24e-11	7.43e-12	5.34e-12	4.98e-12	6.54e-12	4e-12
34738921	8.98e-12	9.04e-12	9.2e-12	6e-12	4.58e-12	4.51e-12	4.53e-12	3.2e-12
43939706	8e-12	7.7e-12	8.01e-12	4.76e-12	4.14e-12	3.64e-12	3.77e-12	2.5e-12
55577366	7.12e-12	7.15e-12	7.29e-12	3.53e-12	3.64e-12	3.34e-12	3.19e-12	1.89e-12
70297321	6.47e-12	6.23e-12	8.68e-12	1.78e-12	2.94e-12	2.46e-12	3.21e-12	8.55e-13
88915933	5.77e-12			4.06e-15	2.57e-12

## Sheet: fig sup 1C
	ΔIgG	ΔH1	ΔCAP-G	ΔCAP-D3	ΔCAP-GΔCAP-D3
1000	9.09e-08	1.45e-07	1.31e-07	1.18e-07	1.3e-07
1265	6.78e-08	1.06e-07	1.01e-07	7.79e-08	9.13e-08
1600	5.47e-08	7.99e-08	7.91e-08	5.42e-08	6.75e-08
2024	4.65e-08	6.4e-08	6.56e-08	4.23e-08	5.41e-08
2560	4.11e-08	5.41e-08	5.65e-08	3.51e-08	4.58e-08
3237	3.67e-08	4.68e-08	5.02e-08	3.02e-08	3.95e-08
4095	3.28e-08	4.04e-08	4.32e-08	2.62e-08	3.44e-08
5179	2.95e-08	3.6e-08	3.84e-08	2.35e-08	3.01e-08
6551	2.62e-08	3.17e-08	3.33e-08	2.07e-08	2.64e-08
8286	2.31e-08	2.76e-08	2.85e-08	1.83e-08	2.27e-08
10481	2.02e-08	2.4e-08	2.44e-08	1.57e-08	1.9e-08
13257	1.77e-08	2.13e-08	2.07e-08	1.36e-08	1.63e-08
16768	1.56e-08	1.88e-08	1.76e-08	1.19e-08	1.39e-08
21210	1.36e-08	1.66e-08	1.5e-08	1.04e-08	1.19e-08
26827	1.19e-08	1.49e-08	1.28e-08	9.17e-09	1.02e-08
33932	1.03e-08	1.33e-08	1.08e-08	8.03e-09	8.68e-09
42919	9.1e-09	1.19e-08	9.23e-09	7.04e-09	7.44e-09
54287	8.06e-09	1.07e-08	8.02e-09	6.42e-09	6.53e-09
68665	7.06e-09	9.49e-09	6.87e-09	5.6e-09	5.47e-09
86851	6.18e-09	8.38e-09	5.89e-09	4.95e-09	4.64e-09
109854	5.4e-09	7.39e-09	5.07e-09	4.42e-09	3.92e-09
138950	4.69e-09	6.45e-09	4.34e-09	3.91e-09	3.29e-09
175751	4.04e-09	5.55e-09	3.69e-09	3.47e-09	2.73e-09
222300	3.43e-09	4.7e-09	3.09e-09	3.04e-09	2.22e-09
281177	2.87e-09	3.91e-09	2.53e-09	2.64e-09	1.77e-09
355648	2.37e-09	3.17e-09	2.07e-09	2.28e-09	1.41e-09
449843	1.92e-09	2.56e-09	1.7e-09	1.94e-09	1.13e-09
568987	1.54e-09	2.02e-09	1.39e-09	1.63e-09	9.15e-10
719686	1.22e-09	1.56e-09	1.14e-09	1.36e-09	7.47e-10
910298	9.69e-10	1.21e-09	9.46e-10	1.11e-09	6.19e-10
1151395	7.58e-10	9.26e-10	7.78e-10	8.96e-10	5.14e-10
1456348	5.92e-10	7.04e-10	6.43e-10	7.11e-10	4.28e-10
1842070	4.5e-10	5.05e-10	5.19e-10	5.43e-10	3.46e-10
2329952	3.35e-10	3.26e-10	4.21e-10	4.02e-10	2.8e-10
2947052	2.36e-10	1.78e-10	3.37e-10	2.76e-10	2.23e-10
3727594	1.58e-10	9e-11	2.66e-10	1.74e-10	1.76e-10
4714866	9.89e-11	4.85e-11	2.06e-10	1.01e-10	1.36e-10
5963623	6.18e-11	3.19e-11	1.57e-10	5.75e-11	1.05e-10
7543120	4.03e-11	2.4e-11	1.15e-10	3.46e-11	7.77e-11
9540955	2.78e-11	1.8e-11	7.88e-11	2.25e-11	5.5e-11
12067926	2.09e-11	1.5e-11	5.2e-11	1.67e-11	3.8e-11
15264180	1.71e-11	1.39e-11	3.54e-11	1.45e-11	2.68e-11
19306977	1.36e-11	1.14e-11	2.46e-11	1.18e-11	1.91e-11
24420531	1.15e-11	1.06e-11	1.86e-11	1.08e-11	1.48e-11
30888436	9.57e-12	9.22e-12	1.44e-11	9.23e-12	1.14e-11
39069399	8.37e-12	8.57e-12	1.18e-11	8.39e-12	9.39e-12
49417134	7.39e-12	7.73e-12	1.01e-11	7.5e-12	8.07e-12
62505519	6.72e-12	7.04e-12	9.21e-12	6.87e-12	7.38e-12
79060432	6.43e-12	6.6e-12	8.79e-12	6.52e-12	7.15e-12
100000000

## Sheet: fig sup 1D
Distbins	ΔIgG	ΔH1	ΔIgG_2	ΔH1_2
1280	-1.53	-1.42	-1.09	-1.27
1610	-0.99	-0.8	-0.81	-1.08
2040	-0.67	-0.54	-0.61	-0.84
2580	-0.55	-0.48	-0.51	-0.67
3260	-0.52	-0.51	-0.48	-0.62
4130	-0.5	-0.49	-0.47	-0.56
5220	-0.52	-0.49	-0.49	-0.52
6610	-0.59	-0.55	-0.52	-0.57
8350	-0.62	-0.6	-0.55	-0.59
10600	-0.62	-0.58	-0.57	-0.56
13400	-0.6	-0.53	-0.56	-0.52
16900	-0.6	-0.54	-0.57	-0.54
21400	-0.59	-0.52	-0.57	-0.51
27000	-0.58	-0.5	-0.58	-0.47
34200	-0.58	-0.52	-0.58	-0.48
43300	-0.53	-0.49	-0.53	-0.47
54700	-0.54	-0.51	-0.54	-0.47
69200	-0.58	-0.57	-0.57	-0.52
87600	-0.56	-0.59	-0.57	-0.54
111000	-0.58	-0.63	-0.59	-0.56
140000	-0.61	-0.7	-0.62	-0.61
177000	-0.65	-0.79	-0.67	-0.68
224000	-0.71	-0.89	-0.72	-0.75
284000	-0.78	-0.99	-0.79	-0.83
359000	-0.86	-1.07	-0.86	-0.9
454000	-0.92	-1.14	-0.92	-0.96
574000	-0.96	-1.21	-0.96	-1.05
726000	-0.98	-1.25	-0.98	-1.09
918000	-0.99	-1.29	-1.01	-1.11
1160000	-1.01	-1.33	-1.05	-1.14
1470000	-1.05	-1.5	-1.1	-1.27
1860000	-1.12	-1.82	-1.2	-1.59
2350000	-1.24	-2.17	-1.35	-2.09
2970000	-1.45	-2.36	-1.57	-2.56
3760000	-1.71	-2.13	-1.79	-2.63
4750000	-1.97	-1.67	-1.94	-2.2
6010000	-2.08	-1.19	-1.88	-1.52
7610000	-2.01	-1.1	-1.68	-1.21
9620000	-1.77	-1.13	-1.41	-1.01
12200000	-1.28	-0.82	-1.04	-0.57
15400000	-1.04	-0.82	-0.91	-0.58
19500000	-0.91	-0.84	-0.87	-0.6
24600000	-0.71	-0.7	-0.75	-0.45
31100000	-0.63	-0.71	-0.68	-0.45
39400000	-0.47	-0.6	-0.55	-0.38
49800000	-0.39	-0.59	-0.47	-0.42
63000000	-0.23	-0.43	-0.3	-0.34
62500000	0	0	0	0
79100000	0	0	0	0

## Sheet: fig sup 2C
Distbins	ΔIgG	ΔH1	ΔH3-H4
1275.45	-1.53	-1.42	-2.77
1613.37	-0.988	-0.8	-1.99
2040.72	-0.674	-0.538	-1.2
2580.93	-0.547	-0.482	-0.71
3264.36	-0.52	-0.508	-0.547
4128.63	-0.501	-0.491	-0.399
5222.25	-0.517	-0.491	-0.321
6605.28	-0.589	-0.546	-0.328
8354.94	-0.621	-0.596	-0.397
10567.9	-0.623	-0.581	-0.368
13367	-0.601	-0.526	-0.272
16907.5	-0.598	-0.537	-0.275
21385.7	-0.589	-0.524	-0.274
27049.8	-0.58	-0.503	-0.316
34213.7	-0.581	-0.52	-0.382
43275.5	-0.533	-0.485	-0.362
54737.4	-0.542	-0.506	-0.444
69235	-0.575	-0.572	-0.605
87572.1	-0.56	-0.587	-0.676
110766	-0.583	-0.631	-0.809
140103	-0.606	-0.702	-0.994
177210	-0.651	-0.792	-1.21
224145	-0.708	-0.891	-1.44
283511	-0.776	-0.992	-1.67
358600	-0.857	-1.07	-1.85
453578	-0.916	-1.14	-1.95
573710	-0.955	-1.21	-1.92
725660	-0.975	-1.25	-1.67
917855	-0.99	-1.29	-1.32
1160954	-1.01	-1.33	-0.972
1468438	-1.05	-1.5	-0.762
1857362	-1.12	-1.82	-0.624
2349294	-1.24	-2.17	-0.535
2971517	-1.45	-2.36	-0.603
3758539	-1.71	-2.13	-0.675
4754007	-1.97	-1.67	-0.832
6013131	-2.08	-1.19	-1
7605740	-2.01	-1.1	-1.26
9620160	-1.77	-1.13	-1.44
12168110	-1.28	-0.82	-1.39
15390897	-1.04	-0.822	-1.35
19467257	-0.906	-0.836	-1.08
24623262	-0.713	-0.702	-0.9
31144861	-0.628	-0.71	-0.857
39393740	-0.473	-0.596	-0.517
49827377	-0.392	-0.593	-0.318
63024418	-0.234	-0.425	-0.11
62505519	5.66e-10	3.87e-10	6.91e-10
79060432	5.03e-10	3.44e-10	6.14e-10

## Sheet: fig sup 2B
ΔIgG	ΔH1	ΔH3-H4
0.517145	2.45522	6.50332
0.70641	2.20055	5.41746
0.556294	3.53856	6.6236
0.577069	2.55859	5.61655
1.34404	5.02576	6.39816
0.3508	3.28231	6.19703
2.1451	2.81927	7.70025
0.377553	8.05991	5.00172
0.369378	2.59785	5.66218
2.01629	4.85504	6.09569
0.422225	1.51788	6.15127
0.59107	4.64453	6.43069
2.93932	1.81537	5.2644
0.71173	4.04945	6.15829
0.498613	0.93756	6.31294
0.567921	2.7601	6.04533
0.539688	1.03091	6.95372
0.735692	1.00217	6.37439
0.359042	3.69334	6.21605
1.50438	0.598464	5.48942
0.865456	2.6219	6.65283
0.529199	2.71276	6.0669
1.49418	3.7816	5.0076
1.2179	4.19936	6.39386
1.4765	2.5182	6.00444
0.423091	1.26688	4.96688
1.37346	2.59142	5.58456
0.546866	4.25883	1.32706
0.500616	1.55251	7.36209
0.659446	2.30445	6.89251
1.69342	3.85397	5.57894
0.672317	1.47724	3.82164
0.415667	1.28387	7.25577
0.39546	4.70495	6.69543
1.13798	1.1602	7.24426
0.605448	3.32037	6.07305
0.801128	1.08632	7.0691
0.993541	1.3744	6.43377
0.650971	2.07593	6.21532
0.643507	7.07778	7.69247
1.71091	3.44455	6.93808
0.649545	5.96881	7.29032
2.26729	1.24175	7.02508
0.727509	5.29187	7.76417
0.552422	2.97469	9.02391
1.47569	1.24179	7.18098
1.52744	4.64113	7.91249
1.4075	1.69563	3.96896
0.477811	1.33171	6.70453
0.56336	2.14304	8.28521
1.18009	1.68711	6.77916
	5.79166	7.40317
	2.14904	9.31422
	1.20955	7.3064
	3.33792	6.81859
	2.46538	8.81508
	3.83973	8.75916
	4.8987
	1.75558
	4.17331
	3.84564
