# Supplementary material for: Linker histone H1.8 inhibits chromatin binding of condensins and DNA topoisomerase II to tune chromosome length and individualization
Source: eLife. 2021 Aug 18;10:e68918. doi: 10.7554/eLife.68918 (PMC8416026; doi:10.7554/eLife.68918)
Supplement: Figure 6—source data 1. [file elife-68918-fig6-data1.zip]

Archive with 9 entries (9 files):
- Fig 6/Figure 6_blots.pdf
- Fig 6/Figure 6A_CAPD2.tif
- Fig 6/Figure 6A_CAPD3_CAPG2.tif
- Fig 6/Figure 6A_CAPG.tif
- Fig 6/Figure 6A_H18-CAPD3_CAPG2.tif
- Fig 6/Figure 6A_tubulin-CAPD2.tif
- Fig 6/Figure 6A_tubulin-CAPD3_CAPG2.tif
- Fig 6/Figure 6A_tubulin-CAPG.tif
- Fig 6/Figure 6-plot data 1.xlsx
